# Supplementary material for: Comparative Assessment of Antibiotic Residues Using Liquid Chromatography Coupled with Tandem Mass Spectrometry (LC-MS/MS) and a Rapid Screening Test in Raw Milk Collected from the North-Central Algerian Dairies
Source: Toxics. 2022 Jan 5;10(1):19. doi: 10.3390/toxics10010019 (PMC8781432; doi:10.3390/toxics10010019)
Supplement: Supplementary file 1 [file toxics-10-00019-s001.zip]

Archive with 3 entries (2 files):
- toxics-1498413-sm-final/
- toxics-1498413-sm-final/Table S6. Experimental results of milk samples analyzed by LC-MSMS (revised version).xlsx
- toxics-1498413-sm-final/toxics-1498413 -sm-final.pdf
