# Supplementary material for: Comparative Assessment of Antibiotic Residues Using Liquid Chromatography Coupled with Tandem Mass Spectrometry (LC-MS/MS) and a Rapid Screening Test in Raw Milk Collected from the North-Central Algerian Dairies
Source: Toxics. 2022 Jan 5;10(1):19. doi: 10.3390/toxics10010019 (PMC8781432; doi:10.3390/toxics10010019)
Supplement: Supplementary file 1 [file toxics-10-00019-s001.zip › toxics-1498413-sm-final/Table S6. Experimental results of milk samples analyzed by LC-MSMS (revised version).xlsx]

## Sheet: Table S6.
Table S6. Experimental results by individual code for each milk sample analyzed by LC-MS/MS
Codification (N°)	Dairy location	ATB BetaStar® Combo	FL (g/100 mL)	Acidity (°D)	Compounds (LC-MS/MS)	Concentration (µg/kg)	MRL (µg/kg)	Compound family
1	Boumerdes	Positive (B)	3.2	18	Cloxacillin (P)	75	30	Beta-lactams
					Cloxacillin (M)	362	*	Beta-lactams
					Oxytetracycline	86	100	Tetracyclines
					Flumequine	39	50	Fluoroquinolones
2	Boumerdes	Negative	3.1	17	Oxytetracycline	23	100	Tetracyclines
					Flumequine	30	50	Fluoroquinolones
3	Boumerdes	Negative	3	18	Flumequine	47	50	Fluoroquinolones
4	Boumerdes	Positive (B)	3.1	16	Penicillin G (P)	71	4	Beta-lactams
					Penicillin G (M)	59	*	Beta-lactams
					Enrofloxacin	3.2	100	Fluoroquinolones
					Flumequine	1.8	50	Fluoroquinolones
5	Boumerdes	Positive (B)	3.2	17	Ampicillin	309	4	Beta-lactams
					Dicloxacillin (P)	413	30	Beta-lactams
					Dicloxacillin (M)	893	*	Beta-lactams
					Oxytetracycline	24	100	Tetracyclines
					Flumequine	22	50	Fluoroquinolones
6	Boumerdes	Negative	3.3	17	-	-	-	//
7	Boumerdes	Negative	3	15	Cloxacillin (M)	18	*	Beta-lactams
8	Boumerdes	Negative	3.5	17	-	-	-	//
9	Boumerdes	Negative	3.1	15	Cefaclor	107	*	Beta-lactams
					Flumequine	7.9	50	Fluoroquinolones
					Sulfadimethoxine	6.9	100	Sulfonamides
10	Boumerdes	Negative	3.2	15	Cefaclor	220	*	Beta-lactams
					Oxacillin (P)	18	30	Beta-lactams
					Oxytetracycline	43	100	Tetracyclines
					Flumequine	7	50	Fluoroquinolones
11	Boumerdes	Negative	3.1	15	Cefaclor	81	*	Beta-lactams
					Dicloxacillin (M)	1	*	Beta-lactams
12	Boumerdes	Positive (B)	2.8	17	Ampicillin	11	4	Beta-lactams
					Cefoperazone	17	50	Beta-lactams
					Cloxacillin (M)	1505	*	Beta-lactams
					Sulfapyridine	3.6	100	Sulfonamides
13	Boumerdes	Positive (B)	3.1	18	Cloxacillin (M)	4.9	*	Beta-lactams
					Penicillin G (P)	41	4	Beta-lactams
					Penicillin G (M)	2115	*	Beta-lactams
					Ciprofloxacin	33	100	Fluoroquinolones
14	Boumerdes	Positive (B)	3.4	15	Cloxacillin (M)	1196	*	Beta-lactams
					Oxacillin (M)	0.49	*	Beta-lactams
					Cloxacillin (P)	164	30	Beta-lactams
					Ciprofloxacin	29	100	Fluoroquinolones
					Sulfadimidine	58	25	Sulfonamides
					Trimethoprim	16	50	Diaminopyrimidines
15	Blida	Positive (B)	3.6	17	Cloxacillin (M)	113	*	Beta-lactams
					Cloxacillin (P)	24	30	Beta-lactams
					Oxytetracycline	32	100	Tetracyclines
					Chlortetracycline	12	100	Tetracyclines
					Enrofloxacin	5.9	100	Fluoroquinolones
					Sulfamerazine	0.82	100	Sulfonamides
16	Blida	Negative	3.5	19.5	Cloxacillin (M)	12	*	Beta-lactams
					Penicillin G (M)	17	*	Beta-lactams
					Dicloxacillin (M)	6.3	*	Beta-lactams
					Dicloxacillin (P)	1.8	30	Beta-lactams
17	Blida	Positive (B)	3.5	19.5	Ampicillin	10	4	Beta-lactams
					Cloxacillin (M)	5.7	*	Beta-lactams
					Penicillin G (M)	5.8	*	Beta-lactams
18	Blida	Positive (B)	3.2	18	Cloxacillin (M)	270	*	Beta-lactams
					Cloxacillin (P)	101	30	Beta-lactams
					Dicloxacillin (M)	5.4	*	Beta-lactams
19	Algiers	Positive (B)	3	14	Penicillin G (P)	750	4	Beta-lactams
					Penicillin G (M)	106	*	Beta-lactams
					Oxytetracycline	21	100	Tetracyclines
20	Algiers	Negative	3.4	15	Oxacillin (M)	1	*	Beta-lactams
					Dicloxacillin (M)	4.2	*	Beta-lactams
					Danofloxacin	8.5	30	Fluoroquinolones
					Flumequine	52	50	Fluoroquinolones
21	Algiers	Negative	3.2	16.5	Penicillin G (M)	4.4	*	Beta-lactams
					Cefazolin	50	50	Beta-lactams
					Oxytetracycline	45	100	Tetracyclines
					Flumequine	36	50	Fluoroquinolones
22	Algiers	Positive (B)	4.2	13	Penicillin G (M)	42	*	Beta-lactams
					Cloxacillin (M)	416	*	Beta-lactams
					Cloxacillin (P)	24	30	Beta-lactams
					Oxacillin (P)	36	30	Beta-lactams
					Ciprofloxacin	13	100	Fluoroquinolones
23	Algiers	Positive (B)	3.5	16	Cloxacillin (M)	1157	*	Beta-lactams
					Cloxacillin (P)	67	30	Beta-lactams
					Flumequine	34	50	Fluoroquinolones
					Enrofloxacin	10	100	Fluoroquinolones
24	Blida	Negative	3.3	18	-	-	-	//
25	Blida	Positive (B+T)	3.4	19	Cloxacillin (M)	57	*	Beta-lactams
					Cloxacillin (P)	41	30	Beta-lactams
					Oxytetracycline	15	100	Tetracyclines
					Tetracycline	40	100	Tetracyclines
26	Blida	Positive (B+T)	3.9	18	Penicillin G (P)	35	4	Beta-lactams
					Penicillin G (M)	16	*	Beta-lactams
					Cloxacillin (M)	191	*	Beta-lactams
					Cloxacillin (P)	185	30	Beta-lactams
					Ampicillin	18	4	Beta-lactams
					Oxytetracycline	660	100	Tetracyclines
					Flumequine	38	50	Fluoroquinolones
					Enrofloxacin	100	100	Fluoroquinolones
27	Blida	Positive (B)	3.9	18	Cloxacillin (P)	32	30	Beta-lactams
					Cloxacillin (M)	36	*	Beta-lactams
					Cefalexin	1.4	100	Beta-lactams
					Oxytetracycline	39	100	Tetracyclines
					Enrofloxacin	5.8	100	Fluoroquinolones
					Flumequine	12	50	Fluoroquinolones
28	Blida	Positive (B)	3.6	19	Cloxacillin (M)	60	*	Beta-lactams
					Cloxacillin (P)	35	30	Beta-lactams
					Oxytetracycline	179	100	Tetracyclines
					Chlortetracycline	7.9	100	Tetracyclines
					Enrofloxacin	23	100	Fluoroquinolones
29	Algiers	Negative	4.2	14	Cloxacillin (M)	7.9	*	Beta-lactams
					Oxytetracycline	91	100	Tetracyclines
					Flumequine	6.3	50	Fluoroquinolones
30	Blida	Positive (T)	6.2	20	Flumequine	2.1	100	Fluoroquinolones
31	Blida	Negative	3.3	18	Cloxacillin (M)	27	*	Beta-lactams
					Cloxacillin (P)	13	30	Beta-lactams
32	Algiers	Negative	3.5	16	Cloxacillin (M)	34	*	Beta-lactams
					Cloxacillin (P)	24	30	Beta-lactams
					Oxytetracycline	5.9	100	Tetracyclines
33	Algiers	Positive (B)	3.5	15	Penicillin G (M)	758	*	Beta-lactams
					Cloxacillin (M)	8.2	*	Beta-lactams
					Enrofloxacin	3.9	100	Fluoroquinolones
34	Algiers	Positive (B)	3.3	14	Penicillin G (P)	2062	4	Beta-lactams
					Penicillin G (M)	512	*	Beta-lactams
					Oxytetracycline	19	100	Tetracyclines
35	Algiers	Negative	3.2	16	Cefalexin	111	100	Beta-lactams
36	Algiers	Positive (B)	3	16	Dicloxacillin (M)	7.3	*	Beta-lactams
					Penicillin G (M)	25	*	Beta-lactams
					Cloxacillin (M)	52	*	Beta-lactams
					Cloxacillin (P)	3.9	30	Beta-lactams
37	Algiers	Positive (B)	3.2	15	Penicillin G (P)	28	4	Beta-lactams
					Penicillin G (M)	5.5	*	Beta-lactams
38	Blida	Positive (B)	3.7	17.5	Penicillin G (P)	273	4	Beta-lactams
					Penicillin G (M)	11	*	Beta-lactams
					Flumequine	0.37	50	Fluoroquinolones
39	Blida	Positive (B)	3.5	19	Penicillin G (M)	25	*	Beta-lactams
					Cloxacillin (M)	168	*	Beta-lactams
					Oxytetracycline	20	100	Tetracyclines
					Sulfachloropyridazine	5.7	100	Sulfonamides
40	Blida	Positive (B+T)	2.7	17.5	Penicillin G (P)	59	4	Beta-lactams
					Penicillin G (M)	72	*	Beta-lactams
					Oxytetracycline	39	100	Tetracyclines
					Sulfathiazole	5.1	100	Sulfonamides
41	Blida	Negative	3.7	18	Cloxacillin (M)	14	*	Beta-lactams
					Oxytetracycline	18	100	Tetracyclines
					Enrofloxacin	1.5	100	Fluoroquinolones
					Flumequine	2.4	50	Fluoroquinolones
42	Blida	Negative	3.5	19.5	-	-	-	//
43	Blida	Positive (B)	3.7	19	Cloxacillin (M)	983	*	Beta-lactams
					Ampicillin	28	4	Beta-lactams
					Cloxacillin (P)	1231	30	Beta-lactams
					Oxacillin (M)	1.1	*	Beta-lactams
					Flumequine	1.1	50	Fluoroquinolones
44	Blida	Positive (B)	3.4	19	Cloxacillin (M)	885	*	Beta-lactams
					Cloxacillin (P)	259	30	Beta-lactams
					Flumequine	0.59	50	Fluoroquinolones
45	Blida	Positive (T)	4.1	19	Tetracycline	2291	100	Tetracyclines
					Oxytetracycline	29	100	Tetracyclines
					Ciprofloxacin	3.2	100	Fluoroquinolones
					Flumequine	11	50	Fluoroquinolones
					Marbofloxacin	51	75	Fluoroquinolones
46	Algiers	Positive (B)	3.5	16	Penicillin G (P)	140	4	Beta-lactams
					Penicillin G (M)	28	*	Beta-lactams
47	Blida	Positive (B)	3.4	18.5	-	-	-	//
48	Blida	Positive (T)	5.6	20	Cloxacillin (M)	5.5	*	Beta-lactams
49	Algiers	Positive (B)	3.1	15	Flumequine	0.27	50	Fluoroquinolones
					Marbofloxacin	0.89	75	Fluoroquinolones
50	Blida	Positive (B)	3.6	21	Flumequine	3.8	50	Fluoroquinolones
51	Blida	Positive (B)	3.2	19	Penicillin G (P)	212	4	Beta-lactams
					Penicillin G (M)	69	*	Beta-lactams
52	Blida	Positive (B+T)	3.6	23	Cloxacillin (M)	644	*	Beta-lactams
					Ampicillin	6.1	4	Beta-lactams
					Cloxacillin (P)	518	30	Beta-lactams
					Flumequine	1.3	50	Fluoroquinolones
